# Supplementary material for: Multiple-trait QTL mapping and genomic prediction for wool traits in sheep
Source: Genet Sel Evol. 2017 Aug 15;49:62. doi: 10.1186/s12711-017-0337-y (PMC5558709; doi:10.1186/s12711-017-0337-y)
Supplement: Supplementary file 1 — Additional file 1: Table S1. Pleiotropic effects of 206 SNPs selected from multi-trait analyses on individual traits. The signed significant t-values are provided for 206 SNPs across 22 traits at two ages. Gene names are also provided if SNPs were located in or within a distance of 50 kb of the gene. [file 12711_2017_337_MOESM1_ESM.xlsx]

## Sheet: SupplementaryTable1
			multi-trait methods			Effects of the selected SNPs on the individual traits (signed values with |t| > 1 are shown)
SNP	OAR	Position (bp)	Multi-GWAS	Multi-PP	Multi-LGEBV	YGFW	AGFW	YYLD	AYLD	YSL	ASL	YSS	ASS	YFD	AFD	YFDCV	AFDCV	YCURV	ACURV	YBRWR	ABRWR	YBCOV	ABCOV	YCCOV	ACCOV	YDAG	ADAG	YSSTRC	ASSTRC	YWEATH	AWEATH	YCHAR	ACHAR	YFLROT	AFLROT	YDUST	ADUST	YGCOL	AGCOL	YCOLZ	ACOLZ	YCOLYZ	ACOLYZ	YCOLY	ACOLY	YCOLX	ACOLX	YSKINQ	ASKINQ
OAR1:64656150	1	64656150		+	+		1.53664	1.22666		2.25928	1.45383		1.64336	4.03368	1.95687					1.48302	1.34206		1.59683	2.64154	1.53099	-1.1952		-1.01858					1.01065	1.54198				-1.16799			-1.29698		1.05869		-1.32262		-1.25009		-2.0243
OAR1:70840858	1	70840858	+			-1.68867				1.47443	-1.1259	1.40141	2.34331	1.36535	-3.90693		-1.9915							1.25865	2.60475						-2.5	-2.98607	-1.47995		-2.05851	-1.5239	-2.74604	-2.37358	-2.2456				1.15243					-1.83997	-3.49341
OAR1:82865272	1	82865272	+						1.38074			-1.82484		-1.74434						-1.53036	1.03079		1.05454					1.58961	-1.21931		-1.87488		-1.98045	1.23088		1.9203		1.02803		-2.90186	1.77102		-2.20715	-1.51024	1.32912	-1.50715	1.31717	2.7324
OAR1:167954612	1	167954612	+				-1.68281						-2.62199		1.99147	3.61869	1.37315	-1.09309	-1.65206		1.34206		-2.2554	-1.00412	-4.05919	-1.1852	-1.27851	1.41795	3.49665			2.07528	2.57992	-2.72121	-1.14726		1.02885						-1.54835	-1.71204		-1.84486		1.75297
OAR1:172763679	1	172763679			+			-1.31378		1.05087	3.32362	1.64062	1.20781	1.94412	2.2844	-4.78444	-1.71723	1.7982	1.26443																-1.3343			-1.94273					-1.39811
OAR1:176952269	1	176952269	+			-1.08396					1.19805		-2.45901		-1.17338	2.11864	1.45757	1.3117		1.25401	-1.62374	1.47487			1.92212	1.42678					1.72588		-1.07113	2.10132	1.52476				-1.25481
OAR1:185559395	1	185559395			+			1.92836		3.13456	3.35454		2.11596		1.65711	-2.28778	-5.07291			-2.60651	-1.41114	-2.1411				-1.13798	-1.15555		1.21823						-1.69974	1.57681	1.42188	1.21549					1.16194	1.03421				-2.18873
OAR1:195494546	1	195494546	+			-1.759	-1.23619		1.0871	-1.51352			-1.45874		3.20728						-1.83723		-1.92653			-1.13242			1.58857			-1.18073	1.61951	1.74028	1.90762	1.72788		1.32577		-3.94535	1.80655		-1.14341	-3.38817	1.63812	-3.51291	1.58364		-1.76995
OAR1:225498825	1	225498825	+			-1.75401	-1.77862	-1.43152	-2.34959		-1.50499	1.33069	-2.50247				2.17519	1.1396	1.10759			1.17778	-1.49265						-1.17805			1.30576	1.94698		1.55186		2.43373			1.0129	-1.11367				-1.01237			1.04079	-1.71717
OAR1:244308221	1	244308221			+		1.75673			1.96638	1.62791	1.30706	1.21255	4.8459	4.54523	1.0733	1.44167	-1.30458	-2.41937					-1.41324										-1.29505				-2.76902				1.34696	2.12869		1.15345		1.15535
OAR1:244835203	1	244835203			+					-1.57442	-1.17949			-4.48319	-2.43326			-1.23268						2.49517	1.32205		-1.2813				1.53073				-1.17144			1.91685		1.31932				1.38247		1.48656
OAR2:13415695	2	13415695	+							2.3189	2.41515	-1.44891	-2.18496		2.08119		1.04207		-1.94741				-1.14356				-1.36319						1.72969	-1.09296			1.05914			-3.15609		-1.12341		-2.63954		-1.97628		1.71051	-1.23404
OAR2:30351396	2	30351396			+		-1.3026		1.17881		1.79382			-3.68387	-2.03721		-1.58994						-1.36723		-1.22045			-1.13445	1.12988		1.01573			1.34971			-1.66606	1.05882	1.33388		1.25576							-2.64295	-2.50789
OAR2:54687816	2	54687816	+			-1.31268			1.137		1.20107		-1.63895	-4.22647	-2.89256		2.18972	1.08314	-2.36768						-1.56927					-1.09677			-1.82604		-1.53469			2.63787	-1.63665	2.18458	1.41176	-2.02472		2.22464	1.33709	2.3472	1.422	-2.20363	1.21287
OAR2:79293684	2	79293684		+	+	-6.10755	-3.1892			-1.50083	-1.36161	-1.48394		-1.97402				2.73269	2.35406		-1.24149														1.28047	-1.12075					1.57421	-1.20186	-2.43707		1.4057		1.41665
OAR2:103375237	2	103375237			+			-1.60478	-1.80204	-2.53806			-1.19236	-2.16115	-1.23327	4.07034	1.71653	1.06201	1.35589	1.42989	1.92077	1.98428			1.31704							1.23077			-2.11366	-1.39032		-1.24231		1.60499	1.23885	-1.75539	-3.6052	1.43158		1.53271		1.9353
OAR2:115887593	2	115887593		+	+	2.39275		-1.13201		1.04485	-1.26753			5.38422	4.40671			-2.22555		-2.47374	-1.83153				1.11373		-1.1984			1.10075		1.13455		1.41793	2.01814	1.18946		2.66787		-2.78639	-1.41254	4.03472	2.23842	-2.09788	-1.35443	-2.22089	-1.43379	1.36732	1.82628
OAR2:133486164	2	133486164		+	+	-1.88089	-1.03111	-1.14912					-1.60687		-1.4234			5.14683	1.63428						2.19889		1.68912			-1.73219	-1.81372				-1.08619						1.437	-2.37734	-1.74985		1.21113		1.31167		-1.15527
OAR2:136277706	2	136277706		+	+	1.81436	2.72657					-1.13485				1.01706		-2.654	-4.99792	-2.13244	-1.20175	-1.89808		-1.27641					1.76434		1.23437		1.0154	1.6913			2.03835	1.65623	1.35282	-1.48737	2.04145			-1.20151	2.13492	-1.18658	2.09836
OAR2:179824477	2	179824477	+					-1.02224		1.50937	1.26112			-4.94439	2.0922					-1.67358			-1.1671		2.55505	-1.27664				2.28355		1.31191	-1.16078			1.41532							1.15654	-1.60078		-1.63919			-1.36913
OAR2:238338785	2	238338785	*		+		-2.52358				1.18933		-1.79221	-3.72489	-5.93985					1.14711							1.3595			-1.26903		-2.98696	-1.08177		-1.15867		-1.9007	-2.7203		1.54805		-1.23344	-1.3118	1.66534		1.74335
OAR3:8123731	3	8123731	+				1.27326			1.43302			1.60728	1.9961								1.67006		1.41209		2.15843					-1.06353	-1.00117						-2.12506		1.78489									-2.58491
OAR3:20882055	3	20882055		+	+									1.47693	1.78762	1.82893	5.46283	-1.70327	-2.75076	2.54454	2.22487		-1.06917				2.63552	2.03756	2.35828			1.04818	1.86041		3.09304	-1.327		1.85292	1.61794					1.40755		1.32849		1.15117	1.99831
OAR3:24903587	3	24903587	+			-1.47803	-2.37056				-1.39939		-1.14595							-1.50483	-2.47222	1.45222				-1.1877	-1.54033		1.61584	1.80361		1.03927			-1.95749	1.04986			1.85995	2.60927		-1.80666	-2.7072	2.42318		2.99797			-1.19413
OAR3:35435442	3	35435442			+	1.583				3.24532	1.51797	1.4528		4.18188	3.16791	-1.47887	-1.76575	-4.52717	-3.00433		-1.65591				-1.98285			2.61769	2.35397	1.72627	1.83435		1.19398				1.41729		2.04312				1.60601
OAR3:37206022	3	37206022		+	+			-1.54662	-1.08326	-4.07397		-1.13353	-1.35742	-4.63849	-3.09373	2.71993	1.60775	1.17634			1.03441	-1.14121		1.03826	1.16374			-2.87788						1.64784				1.11827				-1.1477
OAR3:39080949	3	39080949		+	+		1.09761	2.10725	1.08774	3.19361				2.48289			1.11285	-3.71333	-5.43134				1.0218	1.02433			1.81614	2.71391	1.5148		1.822				1.27603			1.15069		-1.9113				-1.97549		-1.83341
OAR3:42408613	3	42408613		+	+	1.42741		-1.24063	-1.54304	1.91803		-1.34664	-1.76026				1.05269	-1.02498		1.71581	1.36087	2.06143	2.4816	2.02151	1.57505							-1.09427			2.37116		1.01593		1.37667	-2.47189	-4.94155	2.34742	2.0969	-2.02698	-4.79255	-1.93255	-4.85468
OAR3:42426642	3	42426642		+		1.55797		-1.26766	-1.66883	1.9317		-1.4134	-1.58108							1.75928	1.59375	2.01082	2.33876	2.11111	1.51073		1.09599					-1.07423	1.1428	-1.05914	2.78495				1.32834	-2.46906	-5.02083	2.39801	1.99351	-2.00629	-4.91996	-1.91206	-4.98374
OAR3:42442896	3	42442896		+		1.56395		-1.26965	-1.6713	1.915		-1.43725	-1.58273							1.76153	1.5903	2.03842	2.36811	2.05845	1.43458		1.09599					-1.06955	1.12381	-1.05211	2.77863				1.28707	-2.45981	-5.03124	2.37811	1.96004	-2.00481	-4.94194	-1.91084	-5.00383
OAR3:58612068	3	58612068	**	+	+	-1.26059	-3.01648	3.07943	2.29919	3.04396	2.89279		2.0232	5.03333	3.85173	-3.18982	-2.70687			-3.09435	-3.11429	-1.5688									2.25742	-1.74669		-2.56133			2.3884	1.29831		-2.21431				-2.43873		-2.47009		-1.4864	-1.69908
OAR3:58866338	3	58866338		+			2.63927	-1.2287		-4.16336	-3.67505		-1.6875	-1.61178	-1.90587	1.78882	1.18494		1.02819	6.58324	4.54522	2.37359		3.58372	2.63685	1.35799		-1.38584					-1.21617	3.27189	1.34587	-1.17301	-1.86136	1.59597					-1.26206					2.99443
OAR3:58981676	3	58981676	**	+			-2.97202	1.76457		8.31383	3.30563	1.53476	2.30525	4.70645	3.19253	-3.68925	-4.63127	1.05042	2.27401	-7.75763	-3.15264	-4.18338	-1.04601	-3.65296	-2.31107	-2.17682								-4.78103	-3.18783	1.84025	2.17186			-1.02677		1.06862	2.03447			-1.00365		-4.67802	-1.20174
OAR3:59019274	3	59019274	+	+	+		-2.08317			9.45168	4.1367	2.38836	2.18438	4.13532	2.20818	-3.67932	-4.48652	1.13633	1.80651	-6.96552	-3.74726	-4.34376	-2.23103	-3.93247	-1.5485	-1.44025	1.17859							-4.44902	-3.45499	2.26537	2.19874					1.10141	2.04957					-4.85745	-1.23501
OAR3:59020617	3	59020617	**	+			-1.49901			9.48104	4.06173	2.47549	2.4152	4.55868	2.71876	-3.65267	-4.27478		1.46354	-7.16074	-3.63442	-3.65746	-1.70259	-3.49193	-1.21885	-1.33136								-4.47451	-3.31395	2.30811	2.48133			-1.15933		1.40328	2.1806					-4.60885
OAR3:59036663	3	59036663	**	+	+	-1.61568	-2.55191	1.45086		7.16911	3.60813	1.78798	2.0452	1.64124	1.61129	-3.94201	-4.25042	1.08557	2.32548	-7.3668	-3.48427	-2.99205	-1.7706	-3.63823	-2.93826	-1.612		1.38986		1.66908				-4.68618	-3.27431	2.78598	2.01038	-1.21967	1.14134		1.65203				2.13162		2.09801	-3.99056	-1.22627
OAR3:59886005	3	59886005	*	+	+	-3.78618	-4.69414	1.16958		1.23397		-1.45157	1.03459	3.8487	2.39586	-2.50689			2.31759	-1.74332		-1.36722	-1.13569			-1.47699		2.08344			1.12614	2.04914	1.42258		-1.71252						-2.22456	1.29807	1.12914	1.14332	-1.50096	1.10088	-1.5579		-2.49652
OAR3:60384564	3	60384564	+	+	+	3.53196	5.63405			-4.96023	-2.77266				1.42133	2.66271	2.61358	-2.47451	-4.01654	5.55953	1.0319	1.754	2.51534	1.15421	1.16155				1.46971				1.58098	3.2915	1.29481	-2.81848	-2.16279	1.93465				1.23954						3.94137	1.54109
OAR3:87214686	3	87214686		+	+	3.29455	4.31683	1.7419	1.04689	1.7186	1.42493	-1.46622		2.16856	2.48928	5.04187	2.70901	-2.72067	-1.86649	2.43379	1.48772	1.59261		-1.60756			1.78439	1.69717	3.01387				2.61119			-1.53476		1.12734
OAR3:101340609	3	101340609		+	+							1.50141				1.32332		2.00087	1.84364			-1.08855				-1.18273		-1.55516		-1.80419		-1.63596		-1.2914	-1.27443					3.88928				4.98751		5.15343			-1.43411
OAR3:133925825	3	133925825			+	-1.41777	-1.88915	1.59324	1.39216		-1.87239		-1.16667	-1.64754	-2.64633	-1.27988	-2.18326			-2.48826		-1.02034	-1.03953	-1.40396				-2.94308	-3.05696			-4.59866	-5.06794	-1.48333				-1.38757			-1.36752				-1.84559		-1.7737	-1.65806
OAR3:137105001	3	137105001			+	3.50866	2.27742		-1.0381	1.42379	1.69843				1.2629					1.39639	1.40708		1.23556					1.96222	5.16317	-1.34578		1.35594	3.76425		1.39588													1.20751
OAR3:138001105	3	138001105			+		-1.25822	-1.14273								3.83419		1.87933			-1.43274	1.37328			-1.76365						1.07521										1.15815	-1.63259	-1.76673		1.08393		1.10806
OAR3:168379799	3	168379799	+			1.08415	1.87605			1.362					-1.01876	-1.86522						1.9255	1.54136						1.4046					-1.82575								1.54894						-2.49851	-1.37959
OAR3:202672118	3	202672118	**	+	+	-1.96436	-2.77405	-2.48276	-1.62421					6.10916	3.60335	-2.64273	-2.49632	2.95039	2.35143		-1.36828	-2.36837	-2.4754	-3.24668	-1.23609		-1.09603	1.86957	2.01065			2.28745	2.67559		-1.93602	1.28251				-2.28967	-2.7959	1.12305	1.14694	-2.20551	-2.49446	-2.26356	-2.51206
OAR3:206557442	3	206557442		+	+		-2.00759		2.50032		-1.57076			-3.91053	-2.49827		1.13837							1.80657								-1.39303					-1.69141	1.04541	-1.24616		1.81298		-1.2125		1.42735		1.44649
OAR3:213497035	3	213497035			+	-1.17218	-1.69475	1.184		2.11108	1.65267			3.09559	1.75907		-1.95213	1.00143		-1.15969				-1.08034		1.05274				1.50357				-1.13006	-1.28125			-1.25716	1.30265			2.3978							-1.16585
OAR4:62652234	4	62652234			+		1.7734	-1.41696	-2.32015	-1.81009	-1.22824			-2.44417		1.36045	1.72008	2.7113		1.79368	1.6731		1.98466		2.93208		1.24068	-1.68525				-2.44194								5.1303	1.08292	-2.9549	-1.81851	4.47479		4.53491			1.3908
OAR4:105004542	4	105004542	+					1.49505		1.31967	2.04784	1.24992		1.54514				-1.19582		1.22041			-1.92763											-1.49892				-1.17822	-1.69523	1.60307			1.29349		1.68451		1.60479
OAR4:118122929	4	118122929	+					1.12911	1.0503	-1.36781					1.17214					-2.11322	-1.11391						2.66731		2.31045						-1.27802	1.05122	-2.12246		-2.25367	-1.02702	1.59958	-2.29035	-1.10017	-1.04024	1.48329		1.47565
OAR5:1697760	5	1697760	+			-3.93851	-1.46888			-1.38571	-1.07421			-2.471				1.51478	1.95264			1.45921	1.4112	1.64736	-1.07533	-1.7067		-1.3164		-1.17909	-1.37523			1.21187	-1.31547	-1.07539	-2.15859	-1.37003	-4.65843	1.67755			1.77799	2.15884		2.22289
OAR5:8834654	5	8834654			+	-1.98533			-1.30109	-2.06242	-1.61997			-4.36513	-1.95891						1.39717	-2.08745		-1.53315	2.63629										-1.39899				-1.82669			-1.36852						1.01222
OAR5:48528440	5	48528440	*		+	2.76635	1.78377	2.16113	1.33484	3.34069	2.71246			2.0104	2.7521	1.25292	1.98317	-3.20225	-2.90877	-1.32074					1.23176	-1.57383	-1.36907			2.02828	1.7495							2.70717	1.35425	2.92305	4.44324	-1.06183	-1.50556	2.69955	4.40635	2.82824	4.42587		1.17416
OAR5:48564076	5	48564076	+	+		3.02199	1.73769	2.42146	1.64595	3.41633	2.36668	-1.01243		2.14698	2.78994	1.16833	1.69643	-3.47078	-3.20769	-1.0858					1.22158	-1.65613	-1.49736			1.9373	1.8							2.88013	1.29514	2.89066	4.61574	-1.20497	-1.46783	2.6009	4.60277	2.73877	4.63406		1.17112
OAR5:48621010	5	48621010	**		+	2.9845	1.75266	2.32679	1.40362	3.16184	2.21948	-1.14905		2.10807	2.74239	1.32692	1.95845	-3.30103	-3.1875						1.25658	-1.78671	-1.29482			2.0612	1.71537							2.92267	1.2056	2.86211	4.53627	-1.33711	-1.68339	2.54262	4.47279	2.68633	4.51332		1.18326
OAR5:105756522	5	105756522		+	+	-1.03125	-1.26123			-4.55911	-1.78077			-2.40774									-1.02338		-1.47575									1.60926	1.25235	-1.25867		-1.44247				-1.26808							-1.04466
OAR6:1287580	6	1287580			+	1.1672	1.30589		-1.02383	-1.71489	-1.25497	-1.49318		-3.73841	-1.49675					1.6452								-3.95052	-1.10124					-1.57814								-1.86863						-1.48473	-2.31958
OAR6:15407347	6	15407347		+	+			-1.58771	-2.02602	-1.25838		-1.45165	-1.99276	-3.4375	-2.66796						1.20704	1.18168			1.18778				1.41735					1.36125			1.83768		1.72214				-1.13693		-2.03256		-2.00895
OAR6:15410488	6	15410488		+				1.58771	2.02602	1.25838		1.45165	1.99276	3.4375	2.66796						-1.20704	-1.18168			-1.18778				-1.41735					-1.36125			-1.83768		-1.72214				1.13693		2.03256		2.00895
OAR6:24877240	6	24877240	+									2.53149	2.75355		-1.14247	-1.86024	-1.75617	3.17719		1.37297	1.32576		1.2377			1.448					1.31293	-1.91748				-1.13923			-2.11929	1.15041			1.1819	1.81883		1.21091
OAR6:25774887	6	25774887			+	-5.08153	-2.60968	1.4984		-1.1255	-1.59883			-1.68456	-2.42738			1.15759	1.21257										-1.83967		1.73774		-1.27929					-1.6966		-2.73626				-2.687		-2.72727
OAR6:35874136	6	35874136	+			-3.71753	-6.64332		1.03185	1.18754			1.88034		1.45938	-3.05947	-2.39049	1.24264		1.6098	-1.56904		1.57167		1.7015				-1.9472		-3.37389	-1.88712	-1.43827	-2.48529	-4.72674	-1.06386	-1.05043		-4.03384	1.60817			-1.45026	1.58908		1.57714	1.01563		2.01717
OAR6:37103643	6	37103643	*		+	-2.0132	-5.27336	-1.30051	-1.35517	1.78132		1.1016				-5.09436	-3.98522	2.79552	1.35378									-2.27281			-1.36605	-1.90734		-2.30232	-4.00096				-1.70991	1.72917				1.36607		1.40618
OAR6:37256712	6	37256712	**		+	4.44695	8.93666			-2.30744		-1.53338				3.57531	3.44357	-1.80792	-2.27835		1.52185							1.64623			1.22354	3.54848		3.16808	4.24944			1.0046	1.42898	-1.08923
OAR6:37530647	6	37530647	**	+		4.31441	9.19094			-2.83438	-1.10656	-1.66831	-1.20124	-1.84485	-2.12332	3.69087	3.58386	-1.40508	-1.86457		1.62037								1.20393		1.43643	2.76285		4.18226	5.13086			1.00263	2.21926			1.25742						-1.2503
OAR6:37559817	6	37559817	+	+	+	4.26783	9.15356			-2.83964	-1.12991	-1.63977	-1.18926	-1.82965	-2.18715	3.64029	3.56864	-1.40018	-1.67928		1.64058								1.18161		1.50156	2.80395		4.15547	5.12282				2.29056			1.27468						-1.20016
OAR6:39384700	6	39384700	+			2.60623	5.2947	-1.32727	-1.1244			-1.27782					1.60246		-1.17615	-2.1463				-1.55231			1.30223					2.54788		3.18022	2.63524			1.35548		-1.24044	-1.86934		1.09695	-1.1515	-2.50177	-1.24266	-2.56564	1.506	1.64079
OAR6:73827382	6	73827382		+	+			1.84478	2.72175	1.91018	1.22412			1.5204				-4.44851	-1.75968			-1.23267									-2.17244		-1.42481		-1.67531	1.03914					-2.04469	1.78292	1.43775		-1.72881		-1.66583		-1.67146
OAR6:77444243	6	77444243		+	+	2.04707	1.95282						1.51629	2.21518	2.82714	1.36749												1.81102	2.30602			1.08396	2.91222	2.68889	1.10601	-1.53704		1.43475			4.81064		-1.66667		4.57259		4.61898
OAR6:79885335	6	79885335	+				-2.12983						-2.27108	7.50314	4.18615	1.12555	2.75696						2.23152							2.16985			2.79908					2.31445				1.2571
OAR6:86591198	6	86591198	+			-1.10388		1.30112	1.67652	1.16019			-1.98626	-1.46404		1.78817	1.05774			-2.38586			1.26427	2.74696	1.50916					2.02927	2.16774	3.45339	2.43473	3.0419	1.83556				1.57139	-1.32445			2.54521	-1.30601	1.34022	-1.3681	1.32463	-1.43265	-3.58478
OAR6:92102226	6	92102226			+			-2.23191	-1.58433	-1.70457	-2.37508	1.36657		-1.62451	-2.33825			5.31375	1.6517	1.10644	1.1242		1.01933	1.39343				-1.29509		-1.73926				-1.04547	1.16823		-1.10944	-2.34606				-1.05792						2.78206
OAR6:92633468	6	92633468	+			1.15997	2.4648	1.34354	1.07641		1.33322	-1.78424					1.12996	1.17425	-4.38702		1.321			1.31727	-1.0043	1.30375	1.0801				-1.86271				-2.0652	-1.3769	-3.18001	2.06054				-1.52164							-2.22288
OAR6:94602390	6	94602390		+	+					-3.72799	-2.01748			-3.67321	-4.73			1.19866	1.69072			1.49754	-1.06291					-2.1945							1.20526			-2.99233	-1.46889			-1.06283	-2.71817
OAR6:98848726	6	98848726			+			-2.48559	-1.79027	-1.77348															-2.05186	1.46544	1.4848				1.00996			1.46729			1.27174	3.06254		-5.04605				-4.82857		-4.85876
OAR6:100558960	6	100558960		+	+			2.05556	6.01325		1.19509		2.75297	2.82233	1.54101					-1.20605	-1.84857					-1.42726		2.19092		1.18278	1.85034	1.06883		1.38189	1.88533			-1.54721		-1.04029		1.57314	1.20481		1.6981		1.76417		1.70053
OAR6:114171155	6	114171155		+	+	1.21569							1.87862	2.81063	4.2417					-1.51951	-1.36588	-1.17176	-1.12823		-1.23073	1.12954			1.72718	-1.44099							1.15764	-1.6367		-5.34278	-1.96988	2.50575	2.47855	-4.81911	-1.5331	-4.80167	-1.57454
OAR7:6352625	7	6352625	+						-2.27602			1.62491	1.47202								1.55755				-1.03161			-1.30653	1.28382	1.60022	1.71749	-2.07115						-1.35806		-1.12522	-2.54938	3.59259	1.60544		-2.324		-2.27821		-1.72498
OAR7:14992806	7	14992806		+	+	-1.07858	-1.7305	1.53744	1.27536	-1.07316	-1.43722		-1.50408	-4.41863	-2.03846	-1.15154	-1.59409							-2.21224			1.8925			1.1641				1.50369			1.51982	1.94283	-1.34785	1.03441								1.96935
OAR7:15236055	7	15236055			+	-2.94647	-3.7674			-1.6554				-4.46764	-3.6355	1.15706		3.5839	1.83115		1.29894					-1.25621				-2.00429	-1.3952					-1.31812		-2.74774	-1.52434	2.19481	1.13435	-2.38032	-4.75629	1.64887		1.50247
OAR7:30658259	7	30658259			+		1.02965			-2.26004	-1.06612					1.27091					1.20116	5.08067	1.34678				1.21414	1.13522			-2.18203			1.189		-2.32093					1.66146	1.25642	-1.64793		1.37625		1.41442	1.51573
OAR7:47323641	7	47323641	+											3.43889	-1.81585		-1.9213	1.29472		1.14091					-1.38345	1.40581	1.2281						-1.082			-1.34429	-2.50327	-1.91894						2.33495		2.36356
OAR7:57834812	7	57834812	+			3.35545		1.50867		1.80854		-1.28947	-1.49853	-2.15605			-1.12068	-1.08221		-1.54		-1.17296		-1.33369			-1.28349		-1.15378	1.35087		1.18659	1.44505		1.67034	1.00055	1.6162	1.72569	1.82666	-1.00832				-2.06631		-1.4638
OAR7:60748416	7	60748416	*		+	-1.23107	1.8429					-1.812		-2.2536	-1.31191		-1.63223		1.80162	3.09096		-1.12			1.45434	3.01759	-1.22008	-2.26549	-2.25273	2.06271		-2.73711	-5.04089	1.22841								-1.26076						-1.74687	-1.54502
OAR7:67224553	7	67224553	+			-1.45336			1.187	-1.87153	-1.44007		-1.71754	1.178		1.37087	1.0904	2.36752	1.35068	-1.06941		-3.55747					2.48305	-1.89694	-4.40373			-1.44416	-1.19078		1.39014		1.86588	-1.31704				-1.12493	1.54849
OAR7:73237175	7	73237175		+	+	-2.08594		-1.72212	-2.57071	-1.50589	-3.04661			-5.52234	-4.04769	-1.72652	-1.40916	2.94084	2.67373	-1.05318	-2.47688	-1.71068		-1.08037												-1.2313	-1.35614				1.05773		-1.94493					-1.16205	-1.94342
OAR7:80835147	7	80835147		+	+				-1.32967			3.22202	2.34029	1.18676		-5.59767	-3.18702		1.93879	-1.44707									-1.86528			-2.38628		-1.22172			-1.89409					1.14301	1.26243					-1.14498	-1.12847
OAR8:20476601	8	20476601	+									-1.3177		-4.09778	3.27216	1.5496						-1.07144			-1.15322		-1.26916			1.21212								2.57781	1.02599	2.3264			2.31163	1.80473		1.7982		-1.54804	2.40433
OAR8:25108355	8	25108355	+					1.05743	-1.48856	-1.97039		-1.2816	-1.24631			3.18341	1.86378	-1.42073			1.0025	1.78144		2.22311				1.22209			-1.22559	2.27848							1.94906			1.83175						-1.31269	1.00736
OAR8:31242591	8	31242591		+	+	-2.43191	-1.59343	-3.13658	-3.89635	-1.32872	-2.67042	-1.32246		-5.0031	-4.44472			4.71152	4.33628	-1.32295	-1.53656			-1.63088		1.10962		-1.70025	-1.4821				-1.21794	-1.12532				-1.45544		1.2842	1.61113	-2.27424	-3.35336
OAR8:31255521	8	31255521		+		2.34266	1.60608	3.11718	3.94631	1.34775	2.5787	1.29704		4.98761	4.45001			-4.70288	-4.39815	1.37988	1.56837	1.0022		1.646		-1.0532		1.6761	1.49976				1.22902	1.08383				1.43518		-1.2976	-1.67473	2.27372	3.35048
OAR8:31282129	8	31282129		+		2.51387	1.27501	2.53119	2.73038	2.39539	2.45087	1.18773		4.89334	3.77019			-4.24597	-3.88713				-1.2101	1.04875				1.8687	2.63595	2.22737						1.44704	1.07071				-1.74125	2.90326	2.88335
OAR8:31288715	8	31288715		+		-3.00733	-1.87404	-1.90131	-3.06394	-1.94203	-1.96878			-4.45783	-2.76018			5.47582	5.13846			-1.36195		-1.0699				-2.45166	-2.00604	-1.62587			-1.26731			-1.51244	-1.28319	-1.10258				-1.99663	-1.44598
OAR8:31292323	8	31292323		+	+	-2.76936	-1.20704	-1.97272	-2.79023	-1.94572	-1.996			-4.53364	-3.008			5.36661	4.90757			-1.67288		-1.51042			-1.08375	-2.38313	-1.96311				-1.00417			-1.06937	-1.19953					-1.44568	-1.18081						1.77492
OAR8:32241071	8	32241071			+			2.31725				1.09614				-1.12989		-2.88745	-4.86414	-2.41602				-1.22655	-1.95078		-1.78822		1.5638		1.49923		1.29743	1.30163	1.05436		1.19222	1.6796	1.02026	-1.43394	-1.49989			-1.65885	-1.5491	-1.69329	-1.6626		1.21307
OAR8:54047328	8	54047328	+			-1.69264	-1.11629			1.2179				1.29515	-1.41979	-2.95629	-1.5117	2.24551		-1.16828	-3.33952				-1.31263							-2.05677	-1.58981	-1.11644	-1.5488			-2.68438				-1.23918	2.28073	-1.577		-1.76875			2.73426
OAR8:78413641	8	78413641	+				-1.53137	1.43832					-1.12666		-1.85554	-1.31121		1.33116				-3.06665	-1.17842		-1.79701							2.1422		1.05267	-1.52834			1.0402				1.0392				1.23459			-1.3079
OAR8:87991321	8	87991321		+	+	-2.66943	-1.40377						1.09699	-2.31506	-1.66816	-1.70006	-2.36011			-1.26291								-5.45117	-1.7595			-3.50706	-2.01743			-1.10644	-1.03542					-1.46317	-2.26114			-1.01603			-1.52281
OAR9:15522693	9	15522693		+	+	-2.58233	-1.73698	3.71059	5.97114	-1.21605			1.21873	-1.45481	1.88541			1.03373						1.61138		1.33017				1.07354				1.65526		1.8026			-1.0021						1.16395		1.10275		1.63301
OAR9:27014448	9	27014448	+					2.07205		-1.88266					2.52649				-2.28131	1.68543				-1.0518			1.35024	1.62999	1.66076	-1.24545				1.45152	1.53626	-1.39729					-2.10863		3.16445		-1.59283		-1.58535
OAR9:29658603	9	29658603	+				1.30558			1.03429	-1.17615	1.64633				1.37064		1.33831						1.17685	1.41851	2.22007	-1.19186		-1.00882	2.02264	1.37783		1.03329	1.56638	1.7935	1.81019	-1.0776		-1.02856	1.74367		1.03398		1.685		1.21672		-1.73693	-1.20901
OAR9:41228544	9	41228544			+	1.34836		-2.25806			1.10906		4.95034	1.70995	2.85903		-1.70971		-1.18781			-1.33079		-1.32311	-2.02378	1.5784	1.26978							-1.5854	-2.09707			1.12975		-1.10109				-1.54479		-1.5734
OAR9:61223770	9	61223770	+			-1.42597	-1.9578	1.76279			-1.70315	1.64796	1.2205		1.56202	-1.51676		1.18726	1.26504			1.15371	1.06117		1.58167			1.1028			-1.1514		1.12539			-1.55108	-1.0417				-1.27139		1.06063	1.27447	-1.08229		-1.08437	1.49731
OAR11:12367899	11	12367899	+							-1.83177		-1.81291	-1.83603		1.56769			-1.53449		-2.0474			1.18795	1.39484			-2.36159	-1.43495		-2.14626	1.92503	-1.03436		-2.18971	2.05574			-1.69468			-1.88258			-1.07049	-1.66651		-1.68332
OAR11:18954651	11	18954651			+						1.95749			1.55639	1.59873			-4.07034	-2.58603		-1.71783					1.41857			1.24583	2.89153	1.15608		1.3249	1.98344	1.01761	1.53503		1.35502	1.12564	-1.68796	-1.72113	1.44928		-1.17002	-1.60149	-1.13201	-1.6091	-1.57906
OAR11:25301463	11	25301463	*	+	+	-2.50824	-6.4222			-1.29939	-1.17824	2.39412	1.96502			-2.24406	-2.92031	1.94244	1.52083	-1.96067									1.05281		-2.41374			-2.02771			2.1828	-1.25107		1.68377		-1.20797							-1.21371
OAR11:26333173	11	26333173	*	+	+	5.02448	6.6764	-1.5898		1.00379		-2.01357		-1.90315		2.72395	3.13124	-2.59922	-2.41931			-1.13138			1.18362						1.53316							1.51425					1.44259
OAR11:38710099	11	38710099	+			3.05516		-2.21285		-1.43049									2.27904	2.90087		2.09126										1.2463	1.41588	-1.37605	-1.91739		1.42225				-2.21411	-1.58365	2.3762		-1.10079		-1.20706	-1.80784	1.1942
OAR11:41528518	11	41528518	+			1.10966	1.20738	2.75482	2.94052		2.45377	1.7273	1.27282				1.24249	-2.01098	-3.60371					2.03399	1.6835		1.02686		-1.10242					4.04223					-3.29356										-1.72092
OAR11:41761686	11	41761686		+		-1.03013		1.59653			1.29837			-1.14544	-1.33746	-4.55218	-4.91592	-1.23397			-1.80156			1.50842				-2.68225	-2.54869			-5.03539	-3.52034		1.0369	-1.29751		-1.62149										-1.4757
OAR11:41906951	11	41906951		+	+	-1.41481	-4.91512	2.57873	1.77067		-1.84006	1.86693	1.3375	-1.08393	-1.61136	-1.81299		1.44112	1.67561	-1.61616		-1.59865	-1.95639	1.17438					-1.57711	1.39793					-1.75875						2.09936	-1.25069	-2.242		1.19396		1.19314		-1.08422
OAR11:44484440	11	44484440		+	+			-1.16867	-2.394	-1.26629	-1.0054	1.15795	1.11429	1.05411				5.06713	4.05272	-1.98595		1.75166					-1.37397		1.10107		-1.35288		1.39023		-1.83672	-1.43433	1.15327	1.10177					-1.27037
OAR11:47578629	11	47578629	+				1.50971	1.3366	2.21335		1.51547	3.02482	1.97078	1.3844	-3.92407							1.44845	-1.22935																	1.03844		-1.65859		1.62119		1.63304		-1.22651	-1.8233
OAR11:49956916	11	49956916		+	+	4.46687	3.95544	2.11782	1.56737	2.10794	3.30853		-2.0936					-5.46059	-3.87641	1.15728		-1.02597	1.14167	1.34992		2.25258			2.80252		1.88983	-1.26825	1.57045										1.25349
OAR11:50251853	11	50251853		+	+	-1.69643	-2.46198	-2.76745	-2.19177	-1.01089	-2.84861	1.11248	1.38378				-1.1157	5.23045	2.39956					-1.13166		-1.41448			-1.76566				-1.39346									2.03424	-1.46828						1.24341
OAR11:50971626	11	50971626		+	+						-1.59093		1.46464	4.56551	1.70176	1.18484			1.17222		1.2756	1.26202				-2.48172		1.90652		-1.4421		1.8605								-1.27706	1.13075				2.02651		2.0084
OAR11:52896651	11	52896651			+		-1.51692	1.70232	2.54554	-1.37598	-1.76209			-4.28954	-1.68459	1.625	1.44401	-1.02097	-1.35676		1.26373	-2.43625	1.00128						1.38432	-1.88714																		2.07367
OAR11:58299996	11	58299996	+				2.48062			1.34832									-2.03853				-1.78902	1.18068					1.6478	2.63247	1.5373		1.00783	2.12166	1.87452		-1.21193		1.93412	1.59432	1.51097			1.31713	1.70188	1.92423	1.75724		-1.39355
OAR11:60528931	11	60528931			+					-2.65543	-2.53788			-4.43133	-3.72653			1.45403	1.22121	2.14295		1.0125	1.86237		1.36668				-1.24641				-1.28267			-1.97843	-2.1475	-2.37856	-2.46517	1.03079		-1.36207
OAR12:25181452	12	25181452			+		-1.23727	1.04114	1.32438	-1.10362				-3.87516	-2.06116				1.47152		-1.16724			-1.16406				-1.17275							-1.04739				-1.2644			-1.52846	-1.5883					-1.04272
OAR12:49945465	12	49945465		+	+		-1.36502					1.0665			1.64616	1.51921												2.50362	4.23621	-1.3829			5.38745		-1.34593			-1.33798		-1.66341				-1.79594		-1.84161		1.49231
OAR12:65710629	12	65710629	+			2.28841	2.95236	-2.64326	-1.06534		1.65753	-1.78897							-1.08134	2.05336					1.43409			-1.22638	-1.35827				-1.36675	1.01956	1.79081			1.9965	1.25425	1.33002				1.49872					2.11957
OAR12:77632337	12	77632337	*		+				-2.19255		-2.89722			-1.24416				4.9474	3.7907		2.57169						1.44096			-1.18254				1.02629			-2.3997	-1.3051	-2.94937			-3.02956			1.18429		1.16095	1.51194
OAR13:11971882	13	11971882			+	1.45123	1.44159	2.05494	2.93787	1.18075				1.66784	2.38431			-2.58038	-5.23417	-1.49093		-1.98637	-1.00899		1.14666	-1.76409	1.20715	1.56189							1.27196						-1.65857	-1.73186	2.43855		-1.24816	-1.00645	-1.34539
OAR13:20759683	13	20759683		+	+	-1.69255			-4.68994	-1.67419	-2.31261				-1.33987		-1.34528	2.20768	3.17771		1.10886														-1.31644		-1.19533			1.10478			-2.66656		-1.80726		-1.74399
OAR13:22846602	13	22846602		+	+							-2.21063	-1.47339	-1.29381	-1.56219		1.18821		1.7546			1.26279		5.32062	2.55431	1.85187		-1.01553	-1.02408				-1.23283				-1.25211	-2.48797	-1.75611
OAR13:23708212	13	23708212	+							1.53924	-2.25917			3.71768	-1.40122		2.7069			1.23969	1.66369	1.32041				2.44036		-1.44432		-1.73501	-1.35891		2.18332						1.07658	-2.64546	-1.6231	1.98564	1.71129	-1.72996	-1.15351	-1.78362	-1.14632
OAR13:25184741	13	25184741		+	+	1.94036		-1.24131	-3.19853			-1.84999	-4.4474			1.62725	1.72874	-1.07837	-1.35853		1.0475					1.52314	1.27168					-1.39583					-1.0422					-2.05169
OAR13:37450925	13	37450925			+			-2.39463	-2.25967				1.7099				-1.52864	3.81647	4.41869			1.36535			1.52763			1.33368			-1.00983				-2.21672				-1.21596	1.42437	2.24822	-1.25664	-1.94088	1.21116	2.54806	1.07143	2.46864		1.55451
OAR13:37546540	13	37546540			+			2.55706	1.68914				-2.16343				1.42205	-4.44624	-4.27629	-1.07344		-1.42818			-1.6495					1.23384			1.00475		3.0028				1.82798	-1.52377	-1.99172	1.14238	2.20812	-1.25913	-2.18824	-1.11993	-2.13498
OAR13:42047302	13	42047302			+	1.01424	1.60633					-1.14269	-1.52111			1.28013	4.82678			1.09975	1.39989	1.53176	1.69143			1.23016			2.11978				1.14292						1.94059									1.0516
OAR13:42395304	13	42395304			+			2.45737	2.48536				5.20328	1.26459	1.12404	-1.21105	-1.96935	-2.41772	-1.38604		1.21456	-1.33804		-1.91864					1.6408								2.55331		-1.68718	-1.24037	1.05853	1.16154		-1.22774	1.85735	-1.31588	1.83651
OAR13:44314725	13	44314725		+	+	1.78299		-4.61848	-2.15527		-1.04392	-1.48267				1.00241		2.45109	2.23097					1.35921			-1.41171	1.177	2.09266					1.87217				2.40837	-1.3231		1.32096				1.53314		1.50518	1.51594	1.46487
OAR13:54746676	13	54746676			+					1.7305	2.21964		1.43503	3.84154	2.10894		1.70056				1.29192			-1.01627				2.20014				1.04571		-2.03285					-1.70304	2.06831	-1.76449	2.00596	1.84401	2.68942		2.56897			1.79709
OAR13:61449955	13	61449955	+							-2.06735		1.63396		-1.8974					1.17931		1.0372										-3.52749					1.23258	1.29294				3.02117		-1.01518		-1.06968
OAR13:62839711	13	62839711	**	+			2.26875	2.41168	2.53728	3.59678	2.74389	-1.87457	-2.4783	3.74501	5.08574	5.75057	6.00259	-1.6143	-2.27638				-2.82593		-1.39754		1.57994	3.10922	4.49285	2.64943		5.17881	3.72649	-1.08596	1.63368		2.153		1.03376	-2.22068			3.42565	-2.12007	1.19151	-2.09939	1.09493
OAR13:62851181	13	62851181	**	+			-2.26875	-2.41168	-2.53728	-3.59678	-2.74389	1.87457	2.4783	-3.74501	-5.08574	-5.75057	-6.00259	1.6143	2.27638				2.82593		1.39754		-1.57994	-3.10922	-4.49285	-2.64943		-5.17881	-3.72649	1.08596	-1.63368		-2.153		-1.03376	2.22068			-3.42565	2.12007	-1.19151	2.09939	-1.09493
OAR13:62872216	13	62872216	+	+	+		-2.48797	-2.46908	-2.68538	-3.80857	-2.97643	1.83286	2.18335	-4.11132	-5.35172	-5.46952	-5.90461	1.70869	2.28887				2.76336	1.07834	1.27967		-1.57482	-3.34325	-4.56499	-2.69046		-5.29825	-3.75277		-1.50727		-2.39862		-1.10033	2.16324			-3.59444	2.06429	-1.09772	2.04315
OAR13:62898310	13	62898310	**	+			2.48797	2.46908	2.68538	3.80857	2.97643	-1.83286	-2.18335	4.11132	5.35172	5.46952	5.90461	-1.70869	-2.28887				-2.76336	-1.07834	-1.27967		1.57482	3.34325	4.56499	2.69046		5.29825	3.75277		1.50727		2.39862		1.10033	-2.16324			3.59444	-2.06429	1.09772	-2.04315
OAR13:62917198	13	62917198	**	+			2.48797	2.46908	2.68538	3.80857	2.97643	-1.83286	-2.18335	4.11132	5.35172	5.46952	5.90461	-1.70869	-2.28887				-2.76336	-1.07834	-1.27967		1.57482	3.34325	4.56499	2.69046		5.29825	3.75277		1.50727		2.39862		1.10033	-2.16324			3.59444	-2.06429	1.09772	-2.04315
OAR13:62932450	13	62932450	**	+			2.61204	2.26707	2.7364	3.71572	3.13559	-1.78664	-2.05307	4.05678	5.32531	5.46299	5.85329	-1.90814	-2.46679				-2.94905		-1.1661		1.48286	3.22411	4.55148	2.58301		5.14764	3.82456		1.4176		2.18115		1.01138	-2.16125			3.54753	-2.01272	1.03487	-1.99122
OAR13:64283105	13	64283105	+					-1.93726	-1.10795	-1.05385	-1.75698	2.86698	1.63908		-6.08124			1.04339		1.16772							1.45401	-1.64207			1.36212	-1.90628	-1.24062		-1.06825		-1.20383			1.25256		-1.1635		1.83053		1.78878			-1.66335
OAR13:74330766	13	74330766	+			-1.74064			-1.01885	-1.28585	-1.77667	-2.40646		-1.78454		4.67919		1.24005			2.88626			2.2449			1.06461	2.05961				2.16143	1.84454	1.14379		1.0939	1.52276		-1.79793				-2.17463		-1.9399		-1.82976		2.03515
OAR13:79100817	13	79100817		+	+			2.68287	4.77553		1.45841		2.71931				1.85375		-1.42136	-1.74316				1.12492	-1.13604	2.52893			1.04606								1.55216	-1.32809			-1.00921		3.16913
OAR14:29548636	14	29548636	+					1.57222					-1.69025		-1.27827	-1.18964									1.64227		1.34684		-1.24518							-1.49132						1.32935		1.4545
OAR14:55098161	14	55098161		+		2.05428				1.85079		-1.67367	-2.60881	2.45376	2.37975	4.54081	4.73434	-3.01514	-1.64962	-1.12408		2.08705						3.63597	1.26023	1.92658		1.8536			-1.45674							1.3129
OAR14:55112107	14	55112107		+	+	-1.53596		1.1129	1.09322	-1.11873	1.16924	1.10036	2.52726	-1.42557	-1.39185	-4.55889	-4.90491	2.30435	1.23383			-2.55016			-1.29753			-3.25092	-1.35704	-1.16602		-1.62639			1.09715							-1.51627
OAR15:13764013	15	13764013		+	+		1.06171	1.01185	1.1769	1.06204		-3.34314			-1.03128		1.15635	-4.99527	-4.08797					1.02843	-1.90118					1.82109					2.05617			1.8284	1.64712	-1.9616			2.17063	-1.72115		-1.62522
OAR15:13768897	15	13768897		+			-1.22798		-1.20129	-1.2061		3.34818					-1.11147	4.96903	4.11621					-1.04078	1.80093					-1.85016					-2.19845			-1.83074	-1.68073	1.87685			-2.31971	1.65592		1.56671
OAR15:25947956	15	25947956			+			-2.08611		2.80634			1.17741	4.63834	1.39813	-1.30139				-2.30026	-2.33136	1.09176			-1.02649	2.02876	1.02716	-1.07667				-1.32186		-1.62506		1.97176		2.08922			1.68616	1.21206	-1.19837		1.22137		1.16165		-1.73399
OAR15:31462925	15	31462925			+	1.03522					-1.494	-1.96655	-2.4766	1.20369		1.95849	3.789	-1.23674						2.91729		1.13509	1.03592	-1.36099		-1.14294	1.01459			-1.32756				1.04567	1.01026	1.26319	1.56692			1.20964	2.08242	1.11978	2.16483	-1.54248
OAR15:62242140	15	62242140		+	+		2.84356	2.30708	2.14698	2.98726	2.29254			2.40232	2.82376		1.11657	-4.89894	-3.64102			1.58405	1.2318		1.45346	1.80898	1.43381			1.31419				-1.90164	1.48955			-1.29632	-1.24656
OAR15:67978754	15	67978754	+			1.00278		-2.02673								1.20655	-1.13738	1.23369				1.41109	1.30759		1.27842					1.35362	1.42179		1.37406	1.07184	1.42971	1.59383	-2.22325						-1.46521						-1.93992
OAR15:72565587	15	72565587	+	+	+				-1.21821	-1.54925	-2.10501		1.00899	-6.63263	-3.93373	-1.31895	-1.73277	-1.20987				-1.00831	-2.11881	-1.52688	-2.21897			-2.751	-2.3216	-1.54687	-2.34819	-2.74276		1.28106	-1.61825	-2.0445	-1.64674	-1.286	-1.21081	2.70952		-1.74981	-1.26726	2.33027		2.34274
OAR16:12422292	16	12422292			+	-1.48283	-1.6253		-1.18465			-1.85509		-4.67338	-1.8152	1.19368				-1.10845	-1.52975	-1.55333		-2.11926	-2.15391							-1.65674			1.25166	-1.79532						-2.5682	-1.71208		-1.00736		-1.03232
OAR16:34046959	16	34046959		+	+			2.07732	4.68912				1.35756		1.24297			-1.93518	-2.21261	1.56509	1.09156		-1.62706				1.5043		1.9925	1.52046						1.27555				-1.19079		2.04176	2.44478					-1.40532
OAR16:40089562	16	40089562	+						-1.49826	2.8139		-1.9866				2.24708		1.41713		-2.13239	-1.2794		-1.44596		-1.35661							1.39278			-1.38938				1.74205	-2.78805				-2.34099		-1.77313		-1.91095
OAR16:57497592	16	57497592			+					-1.01271		1.60856								1.41169		5.18417			2.40243		-1.16178	1.91485			-1.5597			2.123											1.39173		1.33664
OAR17:12037828	17	12037828	+				-1.75244			2.58345	2.63936				2.62069				-1.63091						-1.38316							-1.91747		-1.64142					2.23358		1.91132				2.0781	1.0529	2.03661		-1.06803
OAR18:43490326	18	43490326		+		-4.65605	-1.17683			-2.01715		-2.33986		-4.6123	-4.53226		-2.10406	1.5421			-1.5765			1.47842				-2.22817				-2.36599		-1.62506	-1.64829			-1.91808				-2.81585			-1.35806		-1.28527		-3.89987
OAR18:45994570	18	45994570	+					1.33511		1.22237				-3.7893	1.76296		1.29597		1.29057					1.17864				1.01097							1.19083	1.43217				1.28707	1.28391				1.16667		1.1438	2.53713	-1.08068
OAR19:554331	19	554331	**	+	+	-4.78209	-5.14374	9.53598	8.31065	-3.271	-2.82078			-2.12496		2.22407	2.50032	1.85849	2.81901			-1.23597		1.06587	2.36785			3.49597	3.30247		-1.30488	3.53931	4.90604			1.67525		2.79628		1.49705	2.63111	-2.032	-1.13941		2.27585	1.00151	2.2754	2.82193
OAR19:658455	19	658455	**	+	+	5.3137	4.65711	-11.3178	-10.9293	3.33618	3.43279			2.26877		-2.21679	-2.48193	-2.05803	-2.34197		-2.01469			-1.07835	-2.31929	1.11715	-1.37826	-3.86474	-3.17095	-1.34715		-3.56839	-4.13282	-1.96545		-1.97735		-2.8232		-1.23595	-2.41052	1.6715			-2.47335		-2.43441	-2.2758
OAR19:693188	19	693188	+	+		4.8326	4.40063	-11.4128	-11.1433	3.38766	3.30729			2.46009		-2.3787	-2.70084	-2.15304	-2.32915		-2.0647			-1.27945	-2.00767		-1.37329	-3.59876	-2.65816	-1.52133		-3.38583	-4.10553	-1.79332	-1.10531	-2.12007		-2.81938		-1.17586	-2.53932	1.12561		-1.00627	-2.5882	-1.05169	-2.5473	-2.86744
OAR19:30047776	19	30047776	*		+					-1.70251	-1.31219		-2.94476	-4.49817	-3.04569			4.67355	3.98457	1.88633			1.75671	1.2184	1.37936			-3.32519	-2.59621	-1.19686	-1.97504		-2.91757	-1.31027				-1.39835	-1.67695
OAR19:33694549	19	33694549			+	3.0604	2.17562	1.39554	1.07226	1.46792		1.44962	1.85823	4.72994	4.00213		1.08993		-2.25328	-1.88359	-1.58619	1.26016			-1.03371	-1.27668		2.45082	2.01332				1.6673						1.39691	1.11398			3.47862	1.32498		1.43935		1.84865
OAR20:34402589	20	34402589	+					-2.53227	-1.69133					4.27679	-1.49323	2.09716								1.29669							1.08729				1.56018	-1.83053	-1.02745	2.11354						1.74594		1.74274			1.45824
OAR20:44092792	20	44092792		+	+			1.64948	-1.03598		1.87881	2.1387		3.85631	2.33365				-1.38971	-1.09016								2.1734			-1.45405	2.58213	1.70761		-1.13231				-1.10304			1.50549	1.27949
OAR20:44393296	20	44393296	+			1.73294					-1.49749	1.04256		-1.46856	-5.07577			1.20241		-1.08708	-1.28022	-1.136	1.98414	-3.23269		1.96196	1.47539	-1.18303				-1.0078	1.00826	1.6732			-2		-2.23404				-1.51094					-1.44148
OAR20:45913336	20	45913336			+		-2.11046			-3.02962	-2.1981	-2.26887	-1.67445	-1.77196		4.52842	2.31783		-1.77449							-2.75638							1.15287	2.1593							-1.25187						-1.01682	1.01758
OAR20:47083264	20	47083264			+	2.44123	1.53061			4.37887	1.7146			1.38495		-2.76271							1.22791			1.71207				-1.14449		1.60413		-2.40228		-1.50199			-1.35714		1.76668	2.0249			1.42846		1.42851
OAR21:5529725	21	5529725		+	+	1.96496	2.30891	1.02591	2.67049					1.32045		2.18838	1.03731	-4.85023	-1.975					1.63401			1.20891	-2.16342		1.84769			-1.33263		1.2332				-1.03592	-1.24555	1.67512		-1.2299	-1.22991	1.3505	-1.24238	1.34848	-3.4387
OAR22:33710414	22	33710414	+									3.12666	1.71757		-3.02599	-2.30355			1.33125		1.79637	2.77826	1.19257	-1.52643	2.47482	-1.62383		-2.08305			-1.86331	1.06063		2.00592			-1.54779		-1.42618					1.03473		1.06534		3.04645
OAR22:34770924	22	34770924	*	+	+	1.43514	-1.22521	1.22376	-1.10902			-2.14218	-1.76692	-4.27715	-1.88114					-2.63968	-1.2349			-1.56475	1.70003	1.38999		1.23583		1.28121		1.39213				2.40437	1.33657	2.13658					-1.33876	-1.07024		-1.0276
OAR23:40052504	23	40052504			+	1.60627	1.27826	-1.38					-1.66578		-1.04796	4.29496	1.31329	-1.14186		1.41662					-1.0811			1.7682	1.35062		1.7675	1.4813	2.44471		2.42819		2		1.52466	-2.95535		1.64943	1.01389	-2.90241		-3.00404			1.70497
OAR23:41342798	23	41342798		+	+		1.40438	1.00736			1.56912				1.34787			-2.24002	-1.84489										1.24114			1.70805			-1.24708					-5.16753	-1.38403	1.63398		-5.4712	-1.23091	-5.61102	-1.29584
OAR23:44166073	23	44166073	**	+		-2.1102	-2.60805			1.13135		2.1099	3.40205	2.23912	3.29539	-5.19228	-5.03935	1.01195	1.08326	-1.72926	-1.28813	-2.21734	-2.80918	-4.31695	-5.94455	-3.17188	-1.28621			1.69144			-1.13045				-1.25426			-2.11458				-2.18386		-2.23335
OAR23:44250113	23	44250113	+	+	+	-2.16353	-2.67475			1.18179		2.225	3.49684	2.36292	3.41903	-5.28275	-5.00455		1.01374	-1.94659	-1.52478	-2.40696	-2.99089	-4.25323	-6.04706	-3.12621	-1.34165			1.58947			-1.27243				-1.20706			-2.16705	-1.01681			-2.23473		-2.2864
OAR23:44358750	23	44358750	*		+	-1.17992	-2.31386		1.19822	1.18688		2.29092	3.38375	1.50048	2.51904	-4.93016	-4.99776			-1.59671	-1.30333	-2.39628	-3.06244	-3.3119	-5.64613	-3.00908	-1.36	-1.3292		1.33379							-1.17943			-1.66862				-1.66344		-1.70287
OAR23:44371030	23	44371030	*	+		-1.21222	-2.1676		1.20218	1.15669		2.13618	3.31184	1.32699	2.34106	-4.79391	-5.23434			-1.40621		-2.25593	-3.00538	-3.20999	-5.65016	-3.13996	-1.23028	-1.56863		1.29103							-1.34171			-1.61851				-1.6195		-1.65697
OAR23:44397419	23	44397419	*	+		-1.40642	-2.6245		1.16747			1.97897	3.05202	1.42215	2.48041	-4.25519	-5.22993					-2.63927	-2.72804	-3.20951	-5.79756	-2.75013	-1.57226	-1.73963					-1.16228				-1.03036			-1.74387				-1.86378		-1.87114
OAR24:1875169	24	1875169		+	+		1.36834	-2.0651	-1.12645			2.30516	1.0391	2.14306		-2.60052	-4.99427	2.38395	2.28996									-1.1866		-1.43406			1.25538				1.39069	1.48696		-1.51657		1.55082
OAR24:16696805	24	16696805		+	+	-1.25261	-2.51458	-1.74134	-2.52966		-2.38201	1.10447		-1.1942	-1.31495			3.02065	4.88576				-1.44558	-1.40736		2.39977			1.02513			1.13759	1.46809				-1.82365			2.33536	2.54449		-1.41076	2.24143	2.03677	2.41928	2.03944
OAR24:32005468	24	32005468		+	+	2.36521	1.79224			2.91898				4.9175	3.0063		1.5015					2.1892	1.05566		1.76959		-1.07334	1.82239	2.75243				1.46244		1.395	2.19213		2.57644	1.89485	-1.62868	-1.27924		1.37249	-1.55384	-1.17662	-1.70247	-1.1702	-1.04168
OAR24:32273310	24	32273310	+				-1.24591			1.47703			1.29773	4.46945	1.36836		1.33364	1.53164	2.30952			1.67313	1.39366	-3.49124		-1.21328	-1.85887	1.06748	1.35738			1.1633	1.42614	-1.28067	1.46261	-1.20067	-1.44677			-2.64781	-2.06779	1.53736	4.08423	-2.74777		-2.87261
OAR24:34911017	24	34911017	+			2.0247			1.77603		-2.93624	-1.24139		3.1091	4.76329	1.56645	1.61285			1.02321		2.0463			2.63387	-2.28975			1.03097		-2.37416	1.06841	1.44776	3.026	1.84889	-1.56475		2.06672				2.7916	3.18162						1.61752
OAR24:35261980	24	35261980		+	+			-4.31981	-1.1151		-2.99264			2.28754	3.35588	2.12882	2.12715	1.98103			1.16126			-1.70023			2.41128			-1.15397	-1.0374	1.1794	1.72677		1.54693		1.03576	1.01272	1.91336	-1.85344			1.78335	-1.36219		-1.37135
OAR24:35659971	24	35659971		+	+									-1.72756	-1.52774			1.01274	2.78543	2.8749	1.87022		1.39465	1.26535		1.12073	1.34547		1.5432		1.36707				-1.14386		-1.04794	-1.46286		4.13009	1.94007			5.14679	1.70997	5.12682	1.75347	1.13283
OAR25:156513	25	156513			+				1.03906				-1.08077	2.0675	2.2159			-3.98348	-1.70013					-1.18074			-1.96429	2.15931	1.02038							1.03233			-1.72023	-1.79496	-1.16915	1.24936		-1.34502		-1.3862		1.62333
OAR25:5704751	25	5704751	*	+	+			2.63802	2.19631	2.23288	2.04817	-1.44232			1.71444			-4.06457	-3.709	-2.04175		-1.34308		3.05069	2.39277						1.66395			-1.73418	-1.17063		2.52778	-1.21811			1.02956	2.35115	1.9392	1.81972	1.11986	1.69886	1.11085
OAR25:19841793	25	19841793		+	+	5.01962	2.42041			1.43727		1.98049				-1.33055							1.01102		1.351	1.09577										-1.42129				2.73181				2.93203	-1.10177	2.65827	-1.16575	-1.25262
OAR25:34177966	25	34177966	+							-1.16573		-1.2701		1.02049			1.88678		1.07054	1.66361				2.30399			2.26526		-1.90923	2.19543			-1.16637		1.28878							1.1778	1.01289			-1.11018		-1.37048
OAR25:35301149	25	35301149	**	+		-2.70277	-2.94625	-3.39426	-2.046	-2.45884	-3.60165	-8.26838	-6.51832	-2.51628	-2.92069	6.25749	5.43518	3.29725	2.61021				-2.11881	2.4267	1.80147	-2.01489					1.40832	3.10653					1.10036			1.5144		-2.22076
OAR25:35306299	25	35306299	+	+	+	-3.82209	-3.56045	-3.9614	-1.97483	-3.10136	-3.86603	-8.72439	-6.62614	-3.78353	-3.25684	6.4483	5.66926	4.40142	2.80078			1.24341	-1.16401	3.44508	1.90739	-1.80868	1.62861		-1.14836			2.94123				1.32642	1.22906			2.14964	1.45155	-2.91741	-1.44273		1.68564		1.73913
OAR25:35374185	25	35374185	**	+		-3.98305	-3.52446	-4.07107	-1.51685	-2.61534	-3.58789	-6.11589	-5.87462	-3.91957	-3.64007	4.62333	5.08621	5.08603	2.806		-1.43463		-1.3331	3.28939	1.33091	-1.94051		-1.11917	-1.3258	-1.36105		2.60756				1.86754				2.43788	1.12892	-4.23375	-2.11706			1.00258			-1.47256
OAR25:35423052	25	35423052		+		-1.83578	-2.13955	-2.23514		-1.56729	-1.54965	-4.7654	-3.26113	-4.70511	-3.44486	3.24268	1.77774	2.00676	1.26563								1.43117	-1.39203	-1.96677			1.91756	-1.1372	1.38544		1.8862	-1.10693			1.54059				1.37314		1.55622
OAR25:35481173	25	35481173	**	+		2.9175	1.401	2.10401		2.88068	5.16946	7.30187	5.54473	1.71425	1.4365	-6.64561	-5.26554	-2.6487	-2.30763					-1.34237	-1.49461		-2.25204					-1.28204		-1.10263	1.12095	-2.56828				-1.1455	-1.62897	3.33536	1.42946		-1.33879		-1.38306
OAR25:35491696	25	35491696	**	+		-3.91467	-2.14831	-3.83175	-2.31048	-3.19594	-4.31153	-8.39191	-4.62288	-3.35731	-2.72211	6.37471	4.28212	3.53135	3.22091						1.47672		2.09889					1.55756			-1.47788	2.22058				2.20046		-3.37371
OAR25:35777281	25	35777281	**	+	+	3.93438	2.50397	3.57143	2.14812	3.59053	4.72704	8.08267	5.46902	1.78169	2.21214	-6.66588	-6.771	-3.4182	-2.01134					-1.27119	-2.56908	1.16972	-1.24071	-1.04002			-1.00682	-2.51657				-2.08731	-1.93056		-1.13716	-1.20079		3.49083						-1.71674
OAR25:35839708	25	35839708	**	+		-5.04473	-2.92613	-4.3832	-2.01769	-4.13713	-4.69145	-8.48951	-5.11652	-3.16458	-2.63185	6.63807	5.53209	3.78607	2.34737			1.1475		2.37013	1.62607		1.81159					2.78376	1.50156			1.07789	1.16567		1.21501	1.65117		-3.69176
OAR25:35961861	25	35961861	**	+	+	4.16349	3.09464	3.49592	2.50075	2.01062	4.04172	9.06539	6.05737	3.55629	2.20387	-5.83115	-5.45846	-1.18086								2.52389				-1.16163		-3.09597	-1.45187			-1.7637	-1.6356		-1.57302	-2.11528		2.7902	1.12875
OAR25:36348639	25	36348639	+			3.96137	1.8356	2.88952		3.03741	2.48965	4.57621	3.02515			-2.68816	-3.74177	-4.6396	-1.53646			-1.02977	-1.8788	-2.9057	-1.97957		-1.21889		-1.02851			-2.92201	-2.39271		2.0278			-1.23556		-2.55441		3.03749	1.36929	-1.30142		-1.46215
OAR25:36818233	25	36818233	**	+	+	2.78032	2.52641	2.14106	1.84074	5.04032	5.33234	4.19218	4.06098	1.51098	1.19416	-4.65789	-3.74147	-5.27382	-3.50442		-1.42065			-1.13733	-1.67154		-1.06488				1.99148	-1.5414		-1.16414			1.47815			-2.66042	-1.72477	2.29745	1.22415	-1.82146	-1.94293	-1.87966	-2.02001	-2.25046
OAR26:20370789	26	20370789	+						2.18349					-6.74444	-3.88639	1.28221			-1.09709			1.15628			1.14474				-1.75233	-1.37233	-1.01586		-1.49097				-2.05875	-1.49819	-1.10555	1.08423	2.85222	-3.83442	-1.03559		2.62625		2.68588
OAR26:22464394	26	22464394		+	+		1.63777			2.41714	1.90185		1.6545	5.53629	2.24155								-1.23894	-1.12919		1.06524		3.67583	3.34914	1.32844	1.11917				1.31463		1.28889		1.36407	-2.06164	-1.88718	2.21351		-1.64572	-1.67552	-1.70162	-1.7207		1.1587
OAR26:22495733	26	22495733		+			-1.44601			-2.48191	-2.15764		-2.26118	-5.56985	-2.24062		1.02428			1.32963			1.15961	1.62088		-1.35737	-1.02383	-3.82098	-3.1764	-1.64518	-1.1879				-1.20932		-1.50778		-1.59006	2.08122	2.00061	-1.53075		1.9166	1.77145	1.97496	1.81036		-1.20245
Multi-GWAS = SNPs in 1.5Mb-interval (P < 5×10-7); Multi-PP = SNPs selected from combination of posterior probabilities; Multi-LGEBV = SNPs selected from best linear combination of local GEBV across 44 traits; * = SNPs at P < 10-5 from multi-trait GWAS; ** = SNPs at P < 5×10-7 from multi-trait GWAS; distance in base pairs from SNP to gene: a negative sign reflects that SNP is located downstream of…
&LCORL gene was the closest gene to this SNP
[truncated: 3 more columns]
